# Supplementary material for: LAZARUS 1 functions as a positive regulator of plant immunity and systemic acquired resistance
Source: Front Plant Sci. 2024 Nov 20;15:1490466. doi: 10.3389/fpls.2024.1490466 (PMC11614604; doi:10.3389/fpls.2024.1490466)
Supplement: Supplementary file 2 [file Table1.xlsx]

## Sheet: Sheet1
Primer name	Sequences	Note
PR1-F	AGGCAACTGCAGACTCATAC	QRT
PR1-R	TTGTTACACCTCACTTTGGC	QRT
PR2-F	GCTTCCTTCTTCAACCACACAGC	QRT
PR2-R	CGTTGATGTACCGGAATCTGA C	QRT
ICS1-F	GTCGTTCGGTTACAGGTTCC	QRT
ICS1-R	ATTAAACTCAACCTGAGGGAC	QRT
CBP60G-F	ACATCGACTTTCAAGGAAGTTT	QRT
CBP60G-R	CCTCGCGGTTGATGAGTTAT	QRT
ACTIN-F	CTCAGTACCTTCCAGCAGATGT	QRT
ACTIN-R	AAAAACCCGGCTTGAGAAAT	QRT
A157-07G018790-F	TCGAGATGGGTGTTGCTTCT	QRT
A157-07G018790-R	CCAGTATAGCGCTCTCCCAT	QRT
A157-12G022720-F	TCTACGTCTTCCCTGCCAAG	QRT
A157-12G022720-R	TAATGTGGTGCGACGTTCAC	QRT
Nb00130g02480-F	TCGAGATGGGTGTTGCTTCT	QRT
Nb00130g02480-R	AGCCCCAGTATAGCGTTCTC	QRT
Nb00150g07560-F	GACTTGCCGGTAGATCCTGA	QRT
Nb00150g07560-R	CCCTATCATCAGCATCGGGT	QRT
qNbEF1a-F	TGGTGTCCTCAAGCCTGGTA	QRT
qNbEF1a-R	ACGCTTGAGATCCTTAACCGC	QRT
AT4G38360-gRNA1	TAGAGTCGAAGTAGTGATTGTGCTTACTCGGCTCCTGCGGTTTTAGAGCTAGAAATAGC	CRISPR/Cas9
AT4G38360-gRNA2	GCTATTTCTAGCTCTAAAACTGAGGATGACTCCAATCAACAATCTCTTAGTCGACTCTA	CRISPR/Cas9
At1G77220-gRNA1	TAGAGTCGAAGTAGTGATTGGGGAGAGTCGTCAAGTAGAGTTTTAGAGCTAGAAATAGC	CRISPR/Cas9
At1G77220-gRNA2	GCTATTTCTAGCTCTAAAACAAGATACATGGGGAGGAGGCAATCTCTTAGTCGACTCTA	CRISPR/Cas9
At4G38360pro-F	CGAATTGGGTACGAATTCGAGCTGCTATCAAGAGGCTGTGTCG	Overexpression
At4G38360pro-R	CAGGAACAAGTTCCCATCCCAC
At4G38360CDS-F	GTGGGATGGGAACTTGTTCCTGATGGATATATTAAAGTCTTA
At4G38360CDS-R	AGCTTGCATGCCTGCAGGTCGAATCTTTGGTGATCCATCTGCGGC
At4G38360-F	AGTTCTTCACTGTTGATACATATGATGGATATATTAAAGTCTTACCA	pCAMBIA1300
At4G38360-R	CTTGCTCACCATGGATCCGGTACCATCTTTGGTGATCCATCTGCGGC	pCAMBIA1300
At1G77220-F	AGTTCTTCACTGTTGATACATATGATGGAGTGGAGGGGAATCCTCT	pCAMBIA1300
At1G77220-R	CTTGCTCACCATGGATCCGGTACCCCTTCGCATTCTAGTCCACAATC	pCAMBIA1300
A157-07G018790-F	AGTTCTTCACTGTTGATACATATGATGCAAGGGGTAATATCGTTATC	pCAMBIA1300
A157-07G018790-R	CTTGCTCACCATGGATCCGGTACCATCCTTAGTAAGCCATCTACGGC	pCAMBIA1300
A157-12G022720-F	AGTTCTTCACTGTTGATACATATGATGCAGAGGATAATATCAATTTC	pCAMBIA1300
A157-12G022720-R	CTTGCTCACCATGGATCCGGTACCATCCTTGGTAACCCACCTTTGAC	pCAMBIA1300
Nb00130g02480-F	AGTTCTTCACTGTTGATACATATGATGCAAGGGATAATATCAATATCA	pCAMBIA1300
Nb00130g02480-R	CTTGCTCACCATGGATCCGGTACCATCCTTAGTTACCCATCTTCGGCC	pCAMBIA1300
Nb00150g07560-F	AGTTCTTCACTGTTGATACATATGATGCAGAGGATAATATCAATTTC	pCAMBIA1300
Nb00150g07560-R	CTTGCTCACCATGGATCCGGTACCATCCTTAGTAACCCACCTTCGA	pCAMBIA1300
1F	CACTGGTCGCAGCTGAATTA
1R	CCTTTCTTCCCCACCTGGTA
2F	TCGTTTTGTTTGCTGGGTGA
2R	ATCACCTCGCAGTTGAAAGC
